# Supplementary material for: Differential analysis of transient increases of serum cTnI in response to handling in rats
Source: Pharmacol Res Perspect. 2013 Dec 5;1(2):e00011. doi: 10.1002/prp2.11 (PMC4186429; doi:10.1002/prp2.11)
Supplement: Supplementary file 3 — Table S1. Individual serum cardiac troponin I (cTnI) concentrations in femoral-catheterized rats administered isoproterenol, left undisturbed in their cage no handling (NH), or subjected to a 5 min isoflurane/O2 anesthesia (A) or to a simulated venipuncture procedure in a rodent restrainer (RR). [file prp20001-e00011-SD3.xlsx]

## Sheet: Suppl T 1
Supplemental Table 1. Individual serum cTnI concentrations in femoral-catheterized rats administered isoproterenol, left undisturbed in their cage (NH), or subjected to a 5 min isoflurane/O2 anesthesia (A) or to a simulated venipuncture procedure in a rodent restrainer (RR).
Study	Animal	Procedure	Baseline	5 min	30 min	1 hour	2 hour	4 hour	6 hour	12 hour	24 hour	Necropsy
1	1	NH	1.14	2.81		1.96		1.55		2.26
1	2	NH	5.39	4.85		4.63		3.38		4.19
1	3	NH	8.91	7.95		4.68		3.92		13.86
1	4	NH	1.88	39.6		2.52		2.5		1.95
1	5	NH	1.2	NR		3.92		1.72		0.69
1	6	NH	0.95	15.98		1.46		1.47		1.46
1	7	NH	1.39	62.14		28.69		6.76		18.5
1	8	NH	1.74	6.16		1.4		NR		1.04
1	9	NH	1.51		1.61		2.28		2.33		1.39
1	10	NH	4.07		3.92		3.03		2.01		2.98
1	11	NH	2.89		NR		1.68		1.01		6.17
1	12	NH	1.06		4.02		1.31		1.09		1.06
1	13	NH	1.13		16.13		7.07		1.88		2.48
1	14	NH	1.82		3.68		1.85		1.25		5.92
1	15	NH	2.18		1.15		1.88		60.26		3.06
1	16	NH	8.76		7.2		4.27		1.59		1.81
1	17	RR	1.74	10.2		78.07		9.45		2.23
1	18	RR	3.52	6.16		19.99		3.95		2.09
1	19	RR	2.06	9.18		8.74		2.69		1.4
1	20	RR	23	59.44		106.89		39.59		4.22
1	21	RR	3.57	7.52		25.42		3.94		2.07
1	22	RR	2.12	NR		NOS		NOS		NOS
1	23	RR	1.85	NR		NR		4.33		NR
1	24	RR	4.33	12.42		209.98		58.63		9.76
1	25	RR	2.54		30.16		23		3.41		5.47
1	26	RR	1.31		70.35		61.07		7.67		3.99
1	27	RR	6.45		11.6		9.78		15.48		5.21
1	28	RR	4.16		11.92		12.65		4.01		3.07
1	29	RR	3.93		17.67		18.39		4.29		2.4
1	30	RR	2.22		85.79		128.31		18.14		3.21
1	31	RR	1.62		32.9		61.93		15.13		2.02
1	32	RR	3.04		2.48		4.56		2.28		1.85
1	33	A	7.35	9.78		6.28		3.23		1.51
1	34	A	NR	1.88		2.28		2.19		NR
1	35	A	3.24	2.55		1.73		1.17		0.78
1	36	A	1.55	5.85		7.01		2.03		1.21
1	37	A	3.28	4.81		4.38		1.86		1.44
1	38	A	2.33	2.37		2.43		4.15		4.3
1	39	A	5.26	1.16		4.62		NR		1.08
1	40	A	4.09	1.17		2.03		2.75		1.5
1	41	A	1.61		0.97		1.18		1.42		1.98
1	42	A	3.96		1.58		7.24		2.78		5.15
1	43	A	1.45		1.82		1.57		0.5		4.77
1	44	A	7.57		1.35		2.98		2.87		2.68
1	45	A	9.82		4.88		5.97		2.59		2.39
1	46	A	7.34		6.05		NR		4.92		46.42
1	47	A	6.78		2.24		4.8		6.8		19.76
1	48	A	2.42		3.08		2.03		2.06		3.06
1	49	I	21.75	22.25		696		1022		115
1	50	I	3.85	9.32		8698		9632		4067
1	51	I	0.95	6.5		1833		2537		571
1	52	I	2.3	NR		1894		3291		402
1	53	I	7.9		295		3037		2303		212
1	54	I	NR		981		6046		4273		699
1	55	I	4.08		890		3506		2435		325
1	56	I	2.7		308		5686		6434		1163
2	1	NH	1.62	1.4		2.33		2.26		0.73		1.36
2	2	NH	0.84	1.14		2.64		1.39		0.54		5.17
2	3	NH	2.02	0.67		1.48		1.05		2.49		3.23
2	4	NH	2.49	1.44		3.71		4.61		1.08		2.32
2	5	NH	0.87	1.87		4.27		7.63		2.22		3.91
2	6	NH	79.1	41.55		32.14		17.47		5.57		5.2
2	7	NH	1.73	1.88		1.85		2.86		1.05		2.21
2	8	NH	1.61	3.14		3.09		1.38		1.84		2.07
2	9	NH	3.54		2.48		3.17		2.88		2.25	4
2	10	NH	1.54		1.08		1.53		1.45		2.96	2.55
2	11	NH	0.61		0.81		1.36		0.97		1.73	0.98
2	12	NH	0.83		1.29		2.88		0.84		2.05	Outlier (4703)
2	13	NH	0.8		0.97		1.14		2.39		2.63	1.08
2	14	NH	2.32		3.43		2.4		2.29		2.61	3.75
2	15	NH	2.32		1.89		1		1.53		1.74	1.97
2	16	NH	1.45		4.12		1.71		1.36		1.52	1.36
2	17	RR	2.38	2.72		15.48		3.76		1.29		6.14
2	18	RR	4.3	17.16		24.67		5.48		1.86		6.94
2	19	RR	1.46	3.17		4.3		NOS		1.67		3.06
2	20	RR	3.66	2.66		2.75		2.02		2.97		2.96
2	21	RR	2.78	2.53		9.85		4.79		2.24		2.92
2	22	RR	4.65	4.33		14.94		4.78		3.3		1.2
2	23	RR	2.25	1.17		1.4		1.92		1.25		2.81
2	24	RR	1.82	1.61		1.56		2.56		1.51		2.93
2	25	RR	2.49		3.04		2.41		2.43		1.09	3.18
2	26	RR	3.37		3.05		3.5		1.77		4.77	2.51
2	27	RR	5.47		5.59		6.53		2.54		3.43	3.76
2	28	RR	5.6		7.16		7.52		2.7		4.15	2.98
2	29	RR	3.26		3.47		2.88		2.48		7.87	5.48
2	30	RR	2.02		1.71		4.03		1.7		4.07	2.52
2	31	RR	6.25		7.64		NOS		2.35		3.58	2.16
2	32	RR	1.87		4.92		5.37		1.38		2.94	3.88
2	33	A	7.42	2.38		2.99		1.83		1.63		3.07
2	34	A	4.59	3.43		3.57		6.56		2.21		4.54
2	35	A	1.9	1.58		1.46		1.34		1.65		1.5
2	36	A	1.97	2.44		1.88		1.59		0.6		2.03
2	37	A	4.7	3.14		2.4		4.07		3.82		2.02
2	38	A	1.95	2.58		2.36		1.86		1.59		2.56
2	39	A	1.24	1.29		0.75		0.78		0.87		1.31
2	40	A	1.97	2.04		2.51		2.12		2.14		4.81
2	41	A	2.88		1.5		1.24		0.92		1.72	4.74
2	42	A	3.36		2.5		2.82		2.32		3.4	3.71
2	43	A	2.48		4.94		3.07		1.63		2.53	2.46
2	44	A	1.49		2.1		2.1		6.92		4.37	4.35
2	45	A	1.38		2.51		3.22		1.7		1.93	7.82
2	46	A	1.93		NOS		7.31		NOS		NOS	2.22
2	47	A	3.64		5.67		5.89		2.11		0.74	5.57
2	48	A	1.81		2.3		NOS		2.19		7.45	3.03
